# Supplementary material for: Metformin exhibits antiproliferation activity in breast cancer via miR-483-3p/METTL3/m6A/p21 pathway
Source: Oncogenesis. 2021 Jan 5;10(1):7. doi: 10.1038/s41389-020-00290-y (PMC7801402; doi:10.1038/s41389-020-00290-y)
Supplement: Supplementary file 9 — Table S3 [file 41389_2020_290_MOESM9_ESM.xlsx]

## Sheet: shNCvsshM3.diffgene_geneName
Gene name	shNC	shMETTL3
FGR	0	5.04259
CFH	184.573	70.1065
FUCA2	2957.51	2248.21
SEMA3F	736.105	1397.95
HECW1	214.479	63.8499
KLHL13	2738.11	1603.26
CYP26B1	1160.96	2866.38
DBNDD1	165.913	277.964
MTMR7	65.8071	30.7798
SLC7A2	1776.85	4037.01
PDK4	88.1306	261.61
ARX	11.0782	2.75583
DVL2	1391.95	2142.44
SKAP2	745.7	481.911
MEOX1	127.243	207.334
ACSM3	84.1145	55.2632
REXO5	268.752	171.754
FAM214B	189.726	355.946
COPZ2	207.747	135.179
ZNF195	506.135	297.16
PDK2	291.33	475.183
ITGA3	5950.07	9425.15
ZFX	1643.33	941.275
ITGA2B	28.1258	45.5906
CRLF1	101.049	189.318
YBX2	101.662	336.128
MAP3K14	1440.43	927.713
ABCC8	17.9357	67.0198
TMEM132A	950.203	2664.28
CACNA1G	29.7976	64.0432
KDM7A	157.568	397.244
AGK	804.79	591.379
PHTF2	941.366	669.316
USH1C	3051.63	3995.43
VPS41	834.19	580.821
ARSD	274.115	187.267
ADIPOR2	1984.45	3069.46
MARK4	365.767	558.379
GAS7	221.161	118.329
TRAPPC6A	61.3148	100.979
CEACAM7	1086.25	697.589
PIGQ	910.156	1200.47
TEAD3	1078.18	1416.93
E2F2	908.638	1636.28
MGST1	1669.33	1276.21
NFIX	330.095	446.868
SEC62	2530.7	1725.63
CSDE1	19260.9	14933.8
VTA1	1594.76	1034.67
MLXIPL	32.8623	106.389
CD9	1369.31	1830.88
HIVEP2	180.894	504.316
APBA3	173.996	352.492
SYT7	72.4936	122.671
ANLN	5955.89	3749.26
DCN	1675.17	757.15
MAP4K3	1125.49	776.24
TMEM159	91.8628	134.566
ERCC1	749.541	1009.48
PRICKLE3	636.659	901.782
EXTL3	2319.65	3336.58
ALOX5	59.5547	103.563
CALCOCO1	691.381	1234.11
NUB1	2287.54	2992.38
PGM3	1020.52	743.165
POLR3B	807.285	602.27
DDX11	2607.62	3402.78
MAMLD1	757.533	1274.07
UFL1	976.026	495.731
SLC30A9	1088.63	765.339
MTMR11	64.9045	127.277
ZMYND11	1127.5	857.594
WAS	8.30244	29.072
NPC1L1	4.49832	0.595181
IL20RA	63.016	97.7836
AGPS	2734.05	1819.92
TTC27	654.216	414.909
VSIG2	3.13489	9.50255
CYP24A1	5.98463	23.5235
ADGRA2	200.078	338.345
RUNX3	1010.65	1407.8
NRXN3	135.979	48.6156
FHL1	154.031	686.286
GRAMD1B	984.544	1917.88
GLRX2	726.526	504.676
SNAPC1	76.4024	49.5734
DERA	663.725	493.262
PLEKHO1	86.9105	138.362
GCLM	3177.29	2267.58
UBR2	1455.64	1102.81
DEPDC1	1248.48	666.406
TYMP	97.4828	216.319
CD44	6265.89	4676.59
TNFRSF1B	179.196	408.33
VEZT	1494.77	1093.54
ARNTL2	609.013	1114.7
BCLAF1	4475.96	2750.19
RABEP1	2100.96	1533.52
GRN	6414.33	9128.96
FAM13B	1223.2	707.204
PNPLA6	3453.27	5145.33
IFT88	190.503	111.334
DAPK2	67.8359	150.497
TBC1D23	668.969	441.303
AC118549.1	1178.01	819.562
RPL26L1	1257.01	879.054
METTL1	405.086	261.607
AGA	367.142	248.637
CDH1	150.758	90.2049
MTREX	2317.87	1560.02
DNAH5	182.571	102.899
SPDL1	2663.91	1631.31
PHF23	1022.2	1540.58
RAB27B	1241.36	437.705
PSMA4	5699.55	4263.72
LSG1	1308.58	953.866
MED17	215.412	155.202
RETSAT	1297.11	1763.48
JADE2	4091.58	6666.72
CUL7	1932.54	1454.3
GEMIN8	247.2	184.153
CP	6.13824	48.3965
ANO2	247.977	89.6072
WWC3	673.545	1886.57
COL9A2	67.1852	39.9803
KITLG	1157.15	397.592
H6PD	862.311	1704.96
LTBP1	968.246	1821.32
ELN	18.8143	6.53711
PPP1R3F	157.746	436.145
PTCD2	702.16	410.815
DKK3	107.493	68.1961
NFE2L3	287.87	174.669
LIMA1	634.397	392.155
LAMC3	619.429	897.601
HOMER3	273.685	496.168
HEBP2	178.869	299
FSTL4	21.1781	71.5015
LAMA3	265.352	423.166
ENTPD2	31.9875	55.0196
SDCCAG8	288.224	209.67
HHAT	17.6977	4.30817
SYNE2	2948.97	4037.77
ATP9A	1178.48	1633.3
FAM168A	1517.62	2038.34
NOP58	2744.29	1648.41
FAM114A2	378.386	239.997
CYFIP2	56.8451	95.825
ZFR	6498.75	4725.73
DCBLD2	1175.79	807.712
PRDM1	805.479	1171.1
TMCC3	12.483	31.4415
RASGRF1	56.5791	99.76
RIOK2	673.61	389.315
MXD1	164.295	453.921
CDK17	721.263	989.047
DNAJC25	183.158	116.978
SLC2A3	9.04661	49.868
YBX3	2681.98	3524.33
CREB3L3	35.28	55.8333
PTPRU	1934.07	3460.79
HDAC7	3436.89	5106.76
PRDM6	11.3221	39.3103
SPAG4	75.2299	187.39
MRPS35	2575.67	1727.16
TNK2	1361.18	1843.75
MON2	1368.11	967.805
DGAT2	525.593	941.563
LTK	16.8084	6.32958
POLD1	2462.51	3286.51
BICRA	598.354	788.431
CA11	91.0285	191.999
HAGH	1033.86	1468.76
INTS13	1974.12	1232.8
DLX3	85.3013	253.133
WISP2	5835.74	4214.16
CDON	285.09	378.453
TAF2	1334.01	884.489
HIPK2	311.153	511.771
FAR2	64.9248	39.1289
TAF11	400.066	294.017
OAT	1416.83	1066.57
WDR3	2760.97	1806.81
GLP2R	1123.17	1596.19
ERBB3	399.852	896.963
TBC1D22B	306.878	459.886
MYLK	1335.38	819.343
ZC3H15	1414.99	890.126
COL17A1	12.1152	29.7625
TLE2	65.8215	171.633
FAM107B	1832.17	2808.1
ME1	1134.57	727.479
SLC9A7	513.312	314.119
SLC9A3	186.977	364.585
NGEF	108.709	62.9456
ZBTB11	981.877	592.662
GOLGA5	1010.23	752.06
THUMPD1	1444.99	909.842
MYO9A	709.262	439.217
NEO1	317.894	546.852
TRAM1	4587.39	2793.83
CACNB1	89.8707	199.626
EVI5	648.96	418.573
DHX29	1717.87	1081.96
DNTTIP2	2630.56	1697.57
RRP15	1195.18	719.508
PMS2P4	66.0579	42.6102
NAV3	110.3	28.551
PDZD4	228.769	343.115
RASSF1	983.388	1279.35
PLEKHH3	762.416	1405.86
SRBD1	449.622	284.922
PSME4	3515.09	2660.54
ERLEC1	2874.94	2098.03
PPP2R5B	262.013	403.323
PITX1	2059.78	3794.93
BCL3	312.76	1280.62
ABCC9	5.57659	0.886209
HES2	349.312	462.052
ATP1B3	5348.77	7683.86
NEDD4	1254.61	879.091
GNB5	526.465	843.937
NUCB2	881.246	670.444
DAPP1	18.964	7.2447
SLC44A1	1038.57	1509.46
SMG6	543.874	738.943
CLTCL1	1145.68	832.915
NDST1	1963.79	1523.94
CNGB1	31.7753	83.6518
ST6GALNAC2	21.372	60.589
TESK2	29.5622	105.257
EIF2B3	929.941	678.022
OSBPL3	1376.18	879.3
ING3	395.695	294.235
VASH1	285.619	509.286
SEL1L	1305.59	902.559
TCF3	2831.13	3667.38
TRIB2	19.7081	74.4563
MBD3	922.226	1256.39
CYBRD1	62.2402	175.995
SLC6A15	31.16	55.7119
ADGRL1	99.5328	184.205
EPN2	588.251	818.807
PTPN18	594.852	876.301
LNX1	18.0712	6.09105
SREBF1	4515.43	7318.55
MPP5	2034.36	1030.11
HMMR	822.457	448.841
TRNT1	553.811	403.441
ACADVL	7763.29	10694.6
CRMP1	160.805	256.323
TMEM38A	61.4394	145.045
SELENOO	519.429	692.377
CLCN4	375.991	233.307
FERMT2	2438.65	1877.63
PTGS2	693.355	2145.91
IGF2BP2	169.756	401.109
ST6GAL1	45.9014	157.996
NOTCH3	2915.46	4336.08
TEAD2	573.985	981.569
CDHR2	9.23284	30.4903
ATP2A3	163.208	256.147
SLC24A1	172.901	106.738
SCARF1	25.4153	9.54725
LMAN1	8062.25	4946.01
ANO8	579.838	834.727
TACR2	35.1224	58.8784
ACTR6	569.58	416.879
TIPIN	458.523	304.617
SEMA3C	1088.33	682.745
GRAMD4	451.95	596.042
TIMM21	633.687	465.724
RASAL2	1664.81	885.33
FOSL2	4761.41	6568.44
DLG1	1538.53	1064.61
BAZ2A	3465.56	5739.12
KLHL20	564.411	417.957
RGS11	210.294	357.51
PLXNA2	1867.53	1425.62
TPD52	1387.39	812.877
TRAF4	2239.22	3028.96
MCAM	4395.22	5987.03
MBNL3	1978.52	1155.11
CAMSAP3	137.105	240.155
NFKB2	2197.53	5077.03
DNAJC10	2425.49	1581.93
IL4R	729.293	1700.8
PAK3	5.65053	42.6027
MCCC1	644.114	486.697
FAP	140.161	54.3803
EDN1	1369.82	575.815
ZCWPW1	32.7817	17.4297
TNRC6C	44.4715	25.2887
TP53INP2	36.0644	83.9155
TP73	143.65	236.268
TOLLIP	603.055	805.595
TNS1	226.84	886.692
RAPGEF3	355.042	550.484
CIC	2367.6	3275.13
PGM1	1952.11	2639.4
DDX1	3473.19	2558.72
PTPRH	114.491	227.349
SCTR	6.02593	35.3173
SMARCA2	1459.84	1095.56
COL5A3	232.073	392.583
PUM3	828.363	544.952
PSEN1	1030.56	1377.36
MOK	144.456	93.3925
HSP90AA1	31329.1	13852
CROCCP3	44.9891	73.6789
ARG2	14.7874	32.4
ATP8B1	73.0765	26.8298
CCNT2	735.799	436.31
EPB41L3	276.665	174.64
DLG3	943.711	1224.28
RNF13	596.775	427.889
LYRM2	474.07	329.862
P2RX5	255.322	169.264
YTHDC1	2247.12	1689.54
ZMPSTE24	2310.84	1727.55
HAL	31.8886	264.065
NKAIN1	20.9017	38.8918
EFR3B	107.799	225.815
BCORL1	199.074	491.479
WDFY1	441.55	279.441
ABCB1	5.35671	0.304154
CPNE3	1998.75	1529.47
RRN3	2558.88	1942.74
MTIF2	1651.63	939.777
TTC39A	152.978	101.522
DNAJA1	5051.27	3621.47
EPDR1	2191.93	1510.23
SNX10	268.967	111.625
FTL	25270.2	17982.8
ATXN7L3	1727.83	2452.24
PGS1	392.959	571.905
GNAO1	61.4212	118.089
OGFOD1	1068.49	801.759
SH3BP2	1272.27	2340.76
RTRAF	3085.95	2135.37
NID2	46.0788	20.0246
TFAP2C	381.275	271.951
PIR	1502.56	1087.61
RFX2	227.863	326.693
DDX18	3623.64	2276.73
GNA11	1088.55	1467.31
ASAP3	183.691	358.006
FER1L4	20.3811	68.1779
EPB41L1	3564.64	2288.77
TGDS	488.848	345.134
KIF9	90.9315	62.0815
SMOX	887.536	1540.12
SLC4A11	267.281	371.963
LZTS3	92.0828	192.429
SLC23A2	389.619	547.601
OAS1	1371.13	2063.19
FUS	9353.52	12111.1
FXYD3	6.79407	16.1028
LTBP4	2717.98	4245.46
YPEL3	109.886	375.142
MRPS33	382.598	225.633
STRN4	1945.9	2553.13
PDCD7	753.795	987.918
ZNF268	191.55	109.257
CERS4	78.9029	178.852
PLEKHG2	902.382	1341.29
EXOC1	461.406	313.394
RBM27	918.67	618.241
LAMB1	4465.82	3228.81
DLD	2481.28	1696.25
TXNL1	1552.06	1089.07
ABCC6	27.1062	44.5637
MAP3K20	1253.1	816.878
SEL1L3	974.464	649.482
NLRP1	738.577	565.795
PITPNM3	1445.43	1872.84
ZFHX4	10.8257	3.67095
CCDC80	2805.3	1072.43
SLC7A8	36.5927	150.136
SCFD1	870.575	536.404
TYRO3	1266.06	1778.11
COL9A3	783.514	1257.49
TGFB2	1207.12	630.358
CDC45	705.003	1032.44
LRRFIP2	1831.03	1325.44
SUCO	876.052	506.608
MAP3K1	1243.46	881.86
HOOK2	275.092	419.276
PSMD5	3839.15	2710.39
PTGS1	12037.1	22264.2
CRAT	1100.84	1538.69
TBC1D2	2447.52	1902.02
BAMBI	229.251	373.51
CREM	491.02	685.774
HSP90AB1	50067.1	36865.9
CDC5L	2417.03	1580.18
ITPR3	8040.64	10969.6
HNRNPH3	2839.21	2183.16
JAK2	114.17	79.4699
ABL1	4406.19	6505.62
SYDE2	79.955	38.8977
SCD	11807	22186
NRP1	608.43	406.313
PALMD	959.743	701.767
MAST3	373.215	546.832
OCEL1	407.83	551.259
MYO9B	2518.15	3523.62
FBXL19	1296.81	1935.26
CBARP	199.162	338.713
2020-03-02	137.726	205.774
CDC34	1118.89	1540.97
CDHR5	19.2991	38.8287
IZUMO4	7.82339	17.0153
GADD45B	258.948	160.877
PALM	458.734	984.342
ARVCF	26.5464	50.5702
LZTR1	159.223	220.122
MMP11	7.43538	20.9017
SUSD2	141.748	96.3808
SEC14L2	35.2166	79.6474
SLC35E4	344.739	547.6
PLA2G3	33.0639	84.7201
GGA1	739.346	1007.35
PIK3IP1	84.5312	132.196
TRIOBP	1303.96	1828.93
2020-09-03	140.1	394.267
KDELR3	1596.3	1069.2
TCF20	1469.52	2348.43
JOSD1	2271.69	3171.08
GTPBP1	873.628	1561.73
TIMP3	2412.01	4585.57
SBF1	2801.91	3701.75
SUN2	909.852	1229.19
AP1B1	1937.95	2964.87
NEFH	446.157	322.004
BIK	36.8546	82.8398
HMOX1	955.373	633.146
RASD2	30.195	16.5829
CBX7	61.6459	122.269
PDGFB	567.664	376.335
SYNGR1	67.7468	103.31
TAB1	537.901	770.584
PMM1	294.918	448.425
KHNYN	527.542	721.338
PYGL	1477.41	1990.94
PSMC6	1766.51	1065.14
DDHD1	396.2	266.321
CDKN3	321.78	233.223
ATP6V1D	864.556	649.908
PSMA3	1847.93	1351.35
KIAA0586	548.952	373.64
SIX4	118.455	187.099
EIF5	4456.14	3151.77
PCNX1	890.636	1386.28
PSMC1	1188.81	829.119
PAPLN	83.7285	142.659
DHRS2	235.139	122.874
SRP54	1451.47	1056.9
NFKBIA	1005.06	3475.02
REC8	37.1109	73.6722
TM9SF1	65.7852	105.186
PLTP	52.1873	90.9062
GSS	2115.39	1511.64
PROCR	204.605	122.387
MYBL2	4156.73	6780.15
NFATC2	126.154	58.437
SALL4	61.3242	128.317
SLCO4A1	6505.32	10452.1
NTSR1	14.0826	39.3301
MRGBP	1249.67	1661.36
TCFL5	779.992	1263.79
CHRNA4	91.3714	181.232
NDUFAF5	390.051	265.369
CDS2	877.895	1257.98
SNPH	30.9842	16.9108
PLCB4	330.926	83.6018
MYL9	5412.04	3399.28
POFUT1	4615.27	6705.09
JAG1	417.873	210.453
E2F1	1247.15	2271.78
CST3	2206.65	2852.37
CELF4	51.0072	85.735
LAMA1	2406.08	1400.87
POLI	83.8427	36.1029
PSMD10	1328.63	1005.69
PGRMC1	2419.16	1795.43
MID1	676.507	345.193
ALG13	686.013	504.634
XIAP	1494.79	1125.4
PLS3	12314.4	9133.08
RENBP	38.5109	19.8919
ASB9	383.606	238.379
PIM2	725.185	941.584
TAZ	695.018	961.842
PHEX	97.6527	51.5463
EEA1	971.261	531.207
RP2	644.015	479.502
CDK16	5364.55	7260.91
HTATSF1	2542.75	1927.51
FGD1	1464.63	1906.42
RBM3	8478.95	5099.39
SYTL4	8.68459	41.6905
PBDC1	237.003	170.536
NALCN	302.871	172.792
NDFIP2	2558.36	1968.98
KLF5	5042.84	7416.75
STK24	1629.55	2378.52
ACP5	7.79548	1.53921
PARP4	4195.24	3107.48
SLC25A15	386.733	272.215
VWA8	789.549	561.532
TSC22D1	2260.13	3396.78
MSLN	4952.58	8929.45
MGRN1	3538.79	4686.19
ZNF629	871.029	1657.95
MAPK3	1120.37	1693.33
PHKB	1451.3	1036.74
CENPT	622.016	820.628
PLLP	538.844	780.014
MMP15	897.541	1495.85
USB1	932.328	1312.08
CYB5B	6053.37	8231.25
CCDC113	194.933	141.12
NDRG4	46.8536	27.0479
FA2H	699.252	921.494
WDR59	763.154	1104.92
AXIN1	1978.08	2668.52
HCFC1R1	746.589	555.298
NECAB2	8.09223	19.7612
WFDC1	100.57	180.861
COTL1	11670.7	8044.63
CRISPLD2	94.6523	32.8356
LMF1	129.413	221.633
FOXF1	9.91366	68.6536
CLCN7	1745.86	2522.18
CLUAP1	313.414	183.767
EARS2	1957	1338.74
TOX3	128.572	208.365
RPGRIP1L	278.57	185.703
MAZ	437.294	709.03
STX4	906.675	1241.53
SYT17	18.9756	94.5566
TMC5	484.162	358.886
IQCH	42.2843	23.494
LACTB	661.764	505.264
CEMIP	86.9373	659.202
EHD4	770.272	574.94
TMEM87A	988.772	747.043
ATP8B4	55.4817	34.2887
OCA2	26.9103	55.5569
BMF	44.6829	153.666
EIF3J	3609.38	2443.96
SPG11	1230.6	903.904
RHOV	603.587	806.688
SGK3	92.5168	59.2652
PDGFRL	18.411	44.1735
NBN	1033.65	650.37
POP1	943.811	704.579
PLAT	23.1964	44.1052
STK3	497.396	343.028
GDAP1	331.769	160.732
RAB2A	2485.9	1819.06
NDRG1	5111.9	12620.5
ARMC1	704.865	507.125
PYCR3	949.813	695.757
UBXN8	273.306	203.604
KCNN4	2099.5	3066.28
NUCB1	3660.39	5111.8
ECH1	1043.22	1365.06
RELB	297.748	1149.63
PIH1D1	893.607	1194.39
ERCC2	1337.48	979.916
CD37	63.8982	104.337
AMH	166.099	314.125
STX10	1008.05	1328.91
TBC1D17	646.469	1071.18
PTOV1	415.495	581.787
AES	3188.05	4123.95
ASF1B	1251.61	2944.94
TNNT1	79.1244	180.505
C19orf44	165.331	228.905
OLFM2	24.6395	75.6788
CASP14	0	6.81177
CCNE1	635.152	923.095
PDCD5	2240.77	1671.88
CNTD2	44.243	25.3516
PRX	76.463	155.485
TJP3	287.071	535.742
APLP1	295.19	495.766
FZR1	652.726	888.488
BBC3	129.905	419.785
NOP53	3447.85	5614.11
ICAM5	186.278	276.49
CD33	333.75	247.03
TYK2	1414.13	1858.34
MEIS3	293.073	471.536
MEGF8	1289.29	1986.01
CYTH2	654.192	997.003
PLA2G4C	16.6798	42.2598
RAB3D	160.244	285.189
MAST1	67.1399	109.494
SLC5A5	138.531	98.5205
ARRDC2	767.061	1295.44
USF2	2158.35	2912.8
ERF	1331.48	2461.06
GSK3A	957.297	1264.51
ETHE1	195.55	301.408
GTPBP10	410.493	281.913
CDK6	8449.21	5042.54
TFPI2	405.99	195.604
TWISTNB	531.133	361.856
HBP1	562.925	856.57
GSDME	1592.87	1146.75
ATP6V0A4	32.3419	11.3933
CAV2	1223.9	643.569
CAV1	1280.46	738.25
HOXA3	27.3433	65.4053
LFNG	294.937	505.814
VIPR2	311.989	483.202
TSPAN12	787.008	1023.06
SSBP1	2158.05	1593.14
TAX1BP1	3195.22	2357.33
GRB10	532.186	987.392
STX1A	118.163	182.948
CYP3A5	147.22	78.9764
MOSPD3	195.419	341.499
PCOLCE	111.564	175.502
LSM5	966.761	727.932
GLCCI1	473.152	649.257
TMEM106B	1916.66	1167.32
ZNF862	140.769	237.88
ANKMY2	539.08	382.078
TSPAN13	740.022	448.743
AHR	362.117	260.317
GLI3	231.096	458.279
MRPL32	920.044	638.315
PRKAG2	365.018	263.554
CLIP2	923.99	1400.64
LHX2	139.453	229.93
SPIN1	5131.76	3627.7
PRUNE2	12.2381	2.48059
MEGF9	607.708	365.425
SEC61B	981.216	755.491
ECM2	29.9962	12.2557
DNM1	36.1652	95.0945
NCS1	602.784	841.909
CA9	11.8032	360.591
SHB	167.182	258.197
RAB11FIP2	426.489	208.994
DDX50	1125.41	790.317
SEC23IP	1336.84	832.575
UNC5B	57.3838	214.86
LZTS2	1171.84	1696.64
GTPBP4	2308.01	1706.97
BCCIP	1017.96	636.89
SH3PXD2A	1809.13	2378.88
PITRM1	1882.23	1435.05
MAP3K8	376.313	571.047
DKK1	1154.1	376.17
GLRX3	2021.04	1447.07
SHOC2	1394.34	928.298
CCNY	967.533	1292.97
GIT1	1783.61	2568.62
FBXL20	431.08	565.793
RAPGEFL1	400.961	707.694
P2RX1	9.61118	50.7881
PNPO	333.969	235.055
CAMTA2	511.85	766.125
HOXB6	228.865	315.297
ENO3	1595.43	2230.94
RASD1	14.9131	60.7736
CPD	3585.2	2575.41
ALDH3A1	596.284	361.529
CYTH1	984.198	1570.8
PEX12	204.601	128.412
DHX58	145.994	249.121
HSD17B1P1	55.7313	112.73
HSD17B1	66.6186	133.178
CNTNAP1	603.802	1215.21
DLX4	167.332	436.592
PPP1R9B	1286.84	1702.25
COL1A1	480.001	814.697
MRPL27	957.865	738.936
HDAC5	778.085	1187.5
ABCC3	1864.64	2630.17
MMD	18.8643	85.8804
MAP2K6	3053.36	2082.93
WSB1	866.442	1142.79
CDR2L	3069.3	4355.54
UNC119	718.694	1009.38
KIAA1211	71.5239	212.759
LAMTOR3	334.431	204.73
NFKB1	1187.97	1749.75
GAB1	40.6357	79.1011
ANXA10	179.266	66.3634
GALNT7	692.218	393.827
SLC2A9	16.1124	6.56868
TBC1D19	70.5072	32.905
NKX3-2	1.33845	7.20856
RAPGEF2	1828.1	1072.82
LRP2BP	59.664	31.9893
UFSP2	223.371	156.894
KLF3	650.034	1046.82
PPARGC1A	506.657	324.076
CCDC34	664.112	404.222
ZPR1	1514.03	1165.71
HSPA8	41131.2	26098.7
LPXN	66.7769	40.9264
ATG2A	1469.34	2334.35
CCND1	5496.12	4268.52
HPX	4.73452	0.666132
CHORDC1	1639.31	905.197
ANAPC15	288.449	167.067
RNF141	465.074	311.768
CEP126	185.153	75.9847
EIF4G2	21992.4	16044.4
UBE4A	1758.35	1317.06
CBL	1808.95	2820.95
MDK	32.4668	59.0905
MADD	1421.51	2166.3
PITPNM1	2900.82	4723.69
HPS5	1770.8	1259.4
VWF	19.326	4.16627
TSPAN11	23.6265	7.66242
SLC11A2	1613.51	2517.78
CSRNP2	525.101	758.844
BCL7A	402.797	537.956
KRT18	6467.31	5050.41
METAP2	2834.11	1896.27
SLC6A12	35.2916	422.961
MAGOHB	528.056	370.23
SH2B3	119.366	268.469
DUSP16	1955.56	2520.42
GPRC5D	67.5756	39.2352
NAA25	2037.93	1493.1
OAS3	5266.64	9339.97
OAS2	23.0572	125.812
ARHGDIB	81.6374	21.0402
GTF2H3	803.247	579.41
FZD10	938.714	2898.15
RAB5B	2765.69	3798.84
NUP107	1942.39	1430.03
COPS7A	1691.07	1288.39
ENO2	408.233	1027.82
SLCO1B3	11.1685	3.07577
GOLT1B	923.347	686.998
HCFC2	179.542	118.172
RIC8B	548.705	326.609
SRSF9	1430.38	1950.97
COL12A1	12014.9	8642.74
RWDD1	1201.43	874.196
PAK1IP1	939.506	579.03
NEDD9	444.755	294.957
ADTRP	18.5089	7.31299
ASF1A	389.595	279.062
SASH1	777.326	1182.29
UST	55.2357	83.6341
ULBP1	39.5345	72.871
FANCE	394.861	587.445
SOD2	1487.35	3538.85
MDGA1	196.491	71.3339
CD83	1076.82	1697.68
CAP2	680.075	397.94
ASCC3	2557.19	1583.54
HBS1L	1088.27	743.748
TRIM38	517.477	755.783
FIG4	198.956	144.781
ARFGEF3	789.754	596.657
HECA	182.236	286.14
ADGRG6	5180.24	2698.8
PHACTR2	676.465	441.451
PHF1	500.538	770.685
PDE10A	2818.17	1942.49
CCND3	6325.34	4769.9
FAM120B	678.09	509.224
PTK7	436.313	703.032
SRF	1674.55	2324.74
DUSP22	289.934	389.724
VEGFA	1843.77	4116.13
LAMA4	317.908	98.0925
ERBIN	2156.77	1293.87
HARS2	1181.87	905.587
NUDT12	454.478	241.756
SEMA5A	119.677	77.1258
TENT4A	2007.71	2679.16
HSPA9	16497.6	12633.6
MSH3	733.815	547.426
SUB1	6520.97	4787.08
NPR3	1924.58	1165.19
LNPEP	1379.52	946.038
BRIX1	3095.31	2185.57
SKP1	2966.77	2229.37
LIFR	7513.51	3759.72
TXNDC15	1150.52	868.381
RARS	3554.17	2348.76
DPYSL3	32.0615	8.41205
EHHADH	88.8364	37.8
BCL6	318.518	573.127
NIT2	997.523	702.324
UBE3A	1797.46	1210.33
TFDP2	738.035	1077.86
PFKFB4	430.721	677.179
COL7A1	12196.5	21820.2
HES1	310.191	451.781
CBLB	578.562	373.88
GNB4	1275.36	938.486
FRMD4B	43.0994	76.4716
ATP6V1A	2623.87	1628.59
ABTB1	1623.92	2658.25
CSPG5	83.3513	160.66
MRPL3	3844.55	2972.23
PLSCR4	17.7994	5.98073
HEMK1	449.41	332.174
MAPKAPK3	1636.17	1131.87
ACVR2B	183.379	336.641
COMMD2	865.354	650.366
AADAC	5.93568	0.957159
KLHL24	164.809	361.677
PLCH1	29.6534	9.49665
DNAH1	163.497	260.994
SSR3	5148.46	3644.05
TNNC1	1094.55	626.215
FOXP1	30.4092	102.132
IL1A	289.389	924.704
NCL	17353.5	12354.8
ACTR1B	1293.59	1743.7
SLC35F5	1466.78	1028.78
ACTR3	7951.71	5965.14
EPB41L5	404.316	297.127
TFCP2L1	21.93	2.8846
STAM2	483.133	290.727
CYTIP	1.42104	29.5076
PSMD14	2239.03	1552.72
HTRA2	273.755	373
GALNT3	63.0994	38.5402
EVA1A	163.267	95.3276
MRPL19	1452.16	989.898
GLS	4340.79	3025.94
EFHD1	2.53195	9.28779
EHBP1	1011.47	649.841
TXNDC9	761.178	576.581
ST3GAL5	349.591	237.211
MOB4	314.384	190.742
CHMP3	736.308	536.025
IL1R1	255.189	555.743
WNT6	35.8033	133.17
SLC9A2	126.936	74.3201
ID2	154.743	90.8145
NOL10	689.528	461.785
CEBPZ	987.379	561.227
DLX2	61.6478	113.926
DARS	991.178	691.225
WIPF1	258.125	575.947
PNO1	729.409	530.837
RND3	1193.62	405.174
THADA	1235.18	884.829
AAK1	1476.76	1113.57
KISS1R	2.41672	10.5044
EPAS1	6052.95	9659.83
ARID3A	1004.25	1365.35
GRIN3B	54.9893	85.7389
FARSB	1818.2	1211.71
PRRX1	0	4.83506
MARK1	102.764	174.86
CACYBP	3167.73	2398.12
SCP2	1680.55	1214.07
PHF13	1034.99	1843.23
ERRFI1	638.463	1142.37
KIAA1324	154.455	72.3468
KCNC4	604.145	1026.34
ATP5PB	4565.87	3230.62
RAP1A	1329.61	992.288
RNF19B	711.451	1117.38
RHOU	541.878	814.213
ARHGEF2	2179.59	3596.93
LEPR	121.414	57.5841
IVNS1ABP	4042.04	2778.14
GADD45A	664.774	294.822
RGS2	442.681	198.884
UCHL5	2400.27	1698
BCAS2	1299.82	832.151
AGMAT	793.651	575.366
PLEKHM2	2001.29	2714.36
CRYZ	1228.33	838.231
NR5A2	7.77916	1.56547
KIF21B	866.973	2005.5
WARS2	718.072	517.376
TSNAX	1081.22	805.993
NID1	13.7591	43.4739
LGALS8	900.839	616.486
BMP8B	138.924	241.616
MYCL	0.652905	4.86131
KMO	11.9011	4.29504
ETV3	744.503	1018.88
ADGRL2	3.19251	0
PADI2	43.2233	11.6166
MFAP2	15.9483	38.1312
RPF1	812.722	588.46
KDM5B	2759.18	3618.22
KLHL12	1409.51	1053.18
ZNHIT6	958.513	621.74
GBP3	375.478	266.49
GBP1	796.552	548.424
RAB29	571.126	765.54
CD160	44.1162	22.0472
PRPF3	1938.13	1348.48
AKR1A1	1771.2	2417.33
BLZF1	868.488	498.442
F3	4291.93	2488.02
ABCD3	2888.66	1932.74
DARS2	1588.92	1094.2
DHDDS	1320.14	981.789
NENF	809.687	1068.23
2020-03-02	412.366	570.729
OSBPL9	2398.89	1842.39
CHRNB4	13.1801	4.39225
STK11	130.34	196.563
FASTKD2	864.905	511.33
KLF7	363.472	568.934
USP35	251.258	359.677
PLAGL1	1162.47	823.24
TNFAIP3	908.075	1457.87
MYB	6.89872	24.8709
ALDH8A1	3.73885	0
CTGF	1693.94	384.617
SLC16A7	1321.76	798.932
RXYLT1	243.061	154.446
TGIF2	445.723	727.562
ABCG2	456.138	269.93
CCNI	2767.29	3790.94
RARRES1	28.6088	61.3832
LDAH	286.763	191.558
DNAH7	9.79742	2.40964
NDUFB3	598.437	449.704
SATB2	76.5186	136.364
PIGZ	43.3922	96.4371
CCDC92	98.7435	250.46
HEATR1	4145.13	2958.45
CTNNAL1	1596.84	966.629
FAM206A	373.419	273.274
TRIM32	383.181	536.99
NEK6	1837.34	1304.63
RBM18	1320.23	948.716
KDSR	907.494	1273.68
DCAF4	189.991	128.6
IRF2BPL	1089.3	1772.19
FLVCR2	85.6325	41.1202
ABCD4	317.678	446.365
SLIRP	662.876	498.399
DNMT3A	431.389	675.345
YPEL5	200.636	351.02
FAM98A	1697.24	996.257
LGALSL	301.934	157.372
SLF2	537.234	330.144
ELOVL3	145.101	224.245
IFIT2	269.973	415.036
GPAM	576.979	404.059
PPP1R3C	291.741	89.7372
MXI1	249.686	488.47
DUSP1	5142.77	6817.26
MOB3B	279.694	146.231
ARAP3	816.716	1160.48
PCDHB14	5.28278	13.4961
ACAT2	968.265	1290.42
SLC10A7	127.898	81.7763
ENOX1	98.6928	52.7301
SPART-AS1	6.33607	0.63722
HSPH1	5129.67	2891.34
FAM53C	1154.18	1688.1
EGR1	39.0275	171.182
PLS1	36.8452	14.8092
UTP20	2762.71	1765.55
ARL1	1963.13	1394.42
GLT8D2	26.2468	11.181
SOCS2	47.3692	29.3577
TNFRSF10B	2866.09	4190.36
PTK2B	611.115	469.871
EPHX2	301.881	198.719
CRISPLD1	13.2924	4.03027
RDH10	1002.91	1321.94
TBX2	12.2718	89.2852
TENT4B	526.045	376.737
ZNF549	7.88573	1.56547
TRMT1L	651.811	412.614
B4GALT4	789.546	584.516
NAA50	6069.46	4652.16
DEPDC7	1503.83	950.108
CAT	2028.97	1440.31
TMEM156	102.511	56.6014
LIAS	189.719	119.417
CLCC1	961.938	706.718
CXCR4	295.803	1178.42
RASL11A	32.2909	52.9462
FYTTD1	1578.54	1092.63
RPAP2	827.031	547.192
PQLC1	494.024	848.999
EEPD1	204.326	102.594
FAM126A	223.375	146.359
CNTFR	86.797	196.631
KIAA1549	1412.44	2024.94
CALD1	2592.78	1337.17
SRGN	3453.2	2550.11
CISD1	769.34	579.955
IFT81	702.493	374.772
WWP1	664.894	338.031
TRIR	1650.12	2226.47
SPRYD7	434.245	253.249
EBPL	334.174	502.97
NLN	1849.1	1055.48
OPTN	1038.49	1559.02
NR4A1	986.397	2414.22
CDK2	1273.3	1666.34
LRP1	2916.78	4670.09
HOXC11	780.475	1219.2
SARDH	3.02832	0
IL13RA2	12.9496	45.4423
AMD1	2570.24	1854.63
TNFAIP6	3.50265	21.5441
G0S2	17.81	107.43
C4BPB	5226.64	3798.55
AGO2	3318.42	5092.11
CKS2	1716.64	1271.91
DAW1	5.03892	0.595181
ENKD1	313.408	427.803
SLPI	2718.68	4229.37
WFDC3	13.9366	30.1401
MATN4	6.36105	16.7872
PLCG1	2436.29	3181.8
CSE1L	9204.26	6788.65
PCK1	10.0615	61.9529
MTRR	5004.94	3614.05
FASTKD3	1055.72	731.646
VAMP7	1338.11	940.53
MPHOSPH10	1324.15	769.412
USP22	3237.1	4219.6
LYPD3	839.581	1536.95
USP9X	8377.04	6115.85
TRERF1	717.103	531.195
BTN2A2	52.3218	109.97
WRNIP1	1705.87	2223.84
PEX6	570.297	933.737
HIST1H2BJ	207.66	147.363
OR2B6	27.9635	15.177
TBCC	401.399	561.131
MAD2L1BP	406.937	592.289
KLHDC3	1692	2608.69
CDKN1A	537.337	1706.48
SOX4	892.666	1257.47
CPNE5	0	3.11781
SSR1	5626.6	3901.61
RIOK1	915.334	669.009
SLC35B3	312.138	232.183
RPP40	377.977	210.067
RAB17	15.2751	2.38339
EREG	1292.88	3656.21
DKFZP434K028	4.58092	16.7111
MYRF	2238.14	3467.48
BBS2	345.058	457.006
DOK4	2886.63	3812.61
EFNB2	33.8705	16.1625
IRF1	171.624	307.944
BMP4	57.4117	4.62545
GRK4	59.8926	94.3398
SOX9	21.7311	82.6823
TTF1	719.128	491.815
PPP1R12C	1009.86	1341.85
FNDC11	22.5406	57.3891
IL1B	141.13	426.922
PSD4	1045.79	1875.11
TNFSF9	260.355	539.569
CD70	47.6017	200.199
C3	9327.6	26346.2
TRIP10	1893.71	2743.52
GPR108	773.454	1432.45
TNFSF14	29.7321	102.211
RTN2	56.2662	170.72
GZF1	360.973	225.685
RBCK1	2670.41	3804.86
STK35	704.843	1272.97
NRSN2	251.641	342.626
BMP2	2834.51	1894.8
DSTN	9366.3	6662.81
FAM110A	74.0817	122.257
ZNF436	343.119	477.216
ARMCX5	280.879	204.924
MMP24	386.18	97.7669
ID1	7946.9	16258
PLAGL2	1381.89	2168.92
LRFN3	247.456	345.089
THRA	1809.05	2464.69
FRMD8	1421.68	2042.44
RRAS	609.309	1009.66
SBDS	2211.53	1513.9
AHDC1	1052.5	1703.91
IFI6	382.071	771.879
SIX1	94.4956	147.468
HSPA2	114.718	190.868
TRMT5	403.676	278.056
EVI2A	7.40568	1.5103
AIF1L	151.425	285.397
FAM78A	172.971	260.722
CANX	28161.9	21148.4
FGD3	32.9093	12.8332
HIVEP3	365.223	175.5
EDN2	125.573	61.6133
TRAF2	1013.93	1440.19
ABHD8	408.119	656.699
TSPAN8	643.467	256.774
BEST3	22.9612	4.11435
PTPRB	154.945	335.625
DYRK2	364.383	493.763
TAS2R4	20.2861	9.59709
TMEM175	207.638	141.243
SYNGR3	231.079	669.069
WFIKKN1	106.096	194.517
CHTF18	1264.66	1788.63
GNG13	25.0533	49.0761
KDM4B	775.047	1032.01
TICAM1	565.817	953.458
TUBA4A	3893.46	2422.16
PNKD	1111.51	1555.43
RNF6	860.718	599.151
GNG11	2190.58	1535.86
HIP1	623.091	1494.33
STYXL1	210.799	128.334
LRFN1	4.19685	21.1264
ZFP36	220.332	461.6
DGCR8	813.034	1117.07
A4GALT	112.304	320.412
BAIAP2L2	326.566	457.891
MPST	1152.37	1812.01
TST	589.285	902.64
APOL2	1206.48	913.129
CPA4	2757.56	297.968
DOCK4	104.805	150.23
FLNC	192.808	70.6008
NDUFA5	1035.89	642.119
MYO1B	1559.53	1163.82
HOXD9	48.4438	98.7202
HOXD11	0	6.45303
LOXL1	121.895	188.235
COPB1	3811.93	2611.84
PLD2	553.583	731.986
FXR2	1577.58	2345.07
PHF20L1	1194.08	803.184
PUS7L	1499.45	826.878
KRI1	1087.63	1411.81
CDKN2D	42.4389	80.3115
RAB2B	228.757	303.53
BCL2L2	378.29	585.999
DTD2	354.204	244.947
EGLN3	25.279	125.723
SEC14L1	1080.88	1577.96
MAP7D3	558.202	394.083
FGF13	53.2415	30.7413
TMEM8A	1081.96	1702.38
CBFA2T3	22.2094	56.6172
GAMT	533.927	394.709
ERMARD	212.475	143.937
NXNL2	182.629	122.111
SAT1	1293.82	2845.13
SH3BP4	562.964	297.1
LDLR	1808.15	3444.14
CDC16	1118.3	858.196
THEM6	996.451	1676.5
NECTIN2	754.816	1361.11
ATP8B3	733.189	1058.34
GTPBP3	1177.15	1673.91
SLC27A1	124.794	179.953
PGLS	565.217	846.066
MLLT1	1828.06	2770.16
ZSWIM6	991.983	717.667
UNC13A	1886.91	3832.3
MAP1S	857.73	1299.37
PXDN	2537.9	3300.31
SSBP4	1310.36	1901.84
PGPEP1	497.65	692.72
IQCN	68.5167	26.7221
JUND	2673.58	5927.87
OLFM1	768.454	1222.45
MNX1	165.514	290.831
GATA5	111.915	211.639
ASS1	26460.4	35550.2
PRDM12	8.34374	20.2112
UCK1	616.805	943.726
FIBCD1	26.774	70.5666
PRRC2B	9293.65	12006
MAP3K10	430.411	789.234
ARHGEF16	717.693	943.185
CLIP1	4122.46	2784.36
PPAN	49.8072	79.1685
C19orf66	127.119	213.896
LRP3	263.564	381.533
NOL11	2013.03	1291.99
CASZ1	243.438	351.879
POLN	35.1704	57.7944
ACSS2	707.864	1397.48
ARHGEF9	438.683	281.084
C1QL1	559.393	975.887
COX7B	2494.52	1868.17
NFATC1	123.206	225.682
IDO1	14.1758	27.8166
TRAF3	1412.59	1837.68
SH3BP5	327.529	200.277
HACL1	280.167	373.128
TBC1D5	1197.87	809.605
RFTN1	457.85	623.805
SLC6A6	4283.54	8712.04
KIF3A	424.15	284.75
GFPT2	493.476	826.685
C1orf159	654.273	895.559
TRAF7	3836.87	5307.33
NINJ1	567.885	853.685
MAP1B	29.4873	7.67497
WDR44	1377.89	924.942
KHDRBS3	505.385	890.468
CLUHP3	399.064	722.455
GCH1	122.545	213.016
ZSWIM4	156.668	691.982
C19orf57	603.437	826.289
RAF1	3343.79	4297.89
TRIM22	3.06096	24.5141
EFR3A	2376	1661.57
MRPL35	1226.59	933.504
COQ3	278.818	179.747
POPDC3	230.021	165.844
LANCL2	521.179	336.483
DDC	3.7878	0
ITGB4	4084.74	5410.2
KDM6B	544.237	1106.35
DLG4	193.389	348.322
FLOT2	2241.63	3339.79
ANKEF1	301.456	210.057
RIN2	480.653	358.604
NES	1088.61	1510.18
RBM38	734.477	1056.62
AP3B1	2596.87	1944.85
KANK4	61.1763	39.4496
FBXO44	404.434	638.865
CASP9	1244.98	2403.85
DCTN4	1400.48	1042.66
MTUS2	66.2681	158.368
ALOX5AP	15.4143	2.78474
WASF3	39.7976	64.8763
CHRM3	8.15457	1.48139
SLC41A1	1110.19	1503.07
LGR6	31.3875	56.2329
COG6	749.675	431.305
SPART	1800.2	1286.81
RFXAP	105.231	199.237
SLC39A11	212.395	147.04
KMT5C	511.12	774.004
CSNK1G2	1645.81	2341.01
HRASLS2	39.6381	21.2472
PDZD2	211.001	524.552
SLC2A11	109.62	77.0883
FAM83F	6.41574	47.4715
SEC14L4	108.601	173.639
ADCK2	414.257	593.273
AGAP3	1864.51	2542.47
KRBA1	314.533	430.174
BTG1	399.798	658.36
SPINK5	1947.5	909.877
IMPA1	428.171	305.593
E2F5	91.1199	128.238
ARNTL	235.646	339.645
RNF122	21.3817	47.9392
COX16	38.9266	20.1719
EIF2S1	2382.11	1742.85
LOXL2	2910.06	5262.4
IRAK2	303.325	1315.89
THUMPD3	1606.54	1182.79
VHL	1498.31	2552.89
BHLHE40	2200.22	3663.55
MEIS2	228.188	143.021
DPH6	239.508	165.589
SORT1	850.115	1295.3
AP4B1	690.843	525.14
ARF3	3025.24	4091.17
TMEM106C	3213.02	4645.77
ROCK2	3416.32	2110.88
FST	258.545	368.402
TIMM17A	2685.73	1665.82
CRB1	116.758	71.7706
NARS	3303.58	2233.01
RELCH	705.058	470.939
DOCK2	47.4068	15.0228
RERG	47.2042	99.8889
LRP4	77.0939	212.955
MYBPC3	11.879	3.42196
RBMX2	453.218	343.068
PHC2	1066.43	1829.57
GNL2	1977.91	1406.34
AGO4	325.197	476.021
DSC2	25.1925	45.5906
DSC3	0.326453	7.21313
DAGLA	980.523	584.621
TCN1	0.68554	6.55556
C5AR2	19.3596	8.41471
TMEM165	1832.03	2425.13
CLOCK	849.949	565.846
UBAC2	2449.56	3226.77
ETS1	842.864	1101.9
KLB	19.4143	3.83586
TMED7	1800.71	1312.53
NREP	114.972	257.529
WDR36	1483.73	970.628
UBQLN1	4859.87	3627.45
C9orf40	344.927	500.133
ANXA1	6185.73	3776.71
TBX3	1121.41	1597.15
OASL	255.343	762.526
BICDL1	113.571	329.162
TMEM243	479.61	628.473
HILPDA	141.343	249.731
RINT1	713.745	496.859
SRPK2	1519.55	1169.12
KCP	30.3947	12.6204
NT5E	176.988	317.415
ORC3	770.732	401.971
CGA	2509.71	5690.59
PRR5L	626.728	312.975
PHF21A	732.861	979.148
NAT10	4545.66	3209.85
PRRG4	382.96	705.341
AVIL	80.6578	117.596
GDF11	252.528	342.849
TFCP2	1405.12	1081.16
ESPL1	2161.67	3938.35
KRT87P	540.064	260.748
KRT7	51692	30206.2
ZC3H10	67.0668	102.986
LTV1	491.146	302.505
CD164	2910.31	2120.26
AFG1L	103.882	65.0515
STX11	46.6031	92.8038
EGR4	1.63226	6.98258
DYSF	210.039	74.5641
KCNMB4	23.5075	48.6552
CPM	143.793	372.834
SLC9A5	87.7023	143.943
AGT	28.1374	9.89078
PCNX2	200.059	134.781
TAF5L	1586.96	1146.3
GLUL	2081.07	3220.7
RNASEL	270.158	107.553
DHX9	9977.62	6976.03
DOCK10	155.029	70.7547
SERPINE2	154.364	496.933
TMBIM1	944.524	1505.52
TMEM127	1753.07	2656.95
MRPS9	729.335	543.151
ARHGEF4	1489.42	2395.46
ALDH1L2	523.445	312.864
DRAM1	1023.62	1843.07
SLC41A2	230.444	161.435
VPS36	758	518.553
RNASEH2B	398.37	284.591
TBC1D4	71.497	104.077
BORA	344.401	225.983
COG3	524.095	373.957
SCEL	3.85408	0.304154
RCBTB2	144.904	97.1768
CHST12	497.517	696.627
GPNMB	110.274	34.3407
BZW2	2062.7	1281.36
HUS1	590.118	402.342
MYO1G	984.087	2702.57
NKX2-1	37.6544	19.5004
ABHD17C	638.355	1096.38
ALPK3	112.278	163.208
CIB2	26.4725	51.5312
DCAF7	2242.74	2907.83
MRPL47	691.513	508.453
TRA2B	3955.97	2944.83
2020-03-07	1409.45	934.681
GALNT5	60.5974	19.7317
GATA4	570.841	762.559
EPRS	11311.8	7242.22
HLX	350.557	501.828
RPS6KC1	935.077	676.357
CBWD2	807.564	617.388
STAM	666.327	498.699
LRRC8A	2054.14	2840.54
TXN	4208.21	3200.78
KLF4	567.961	367.206
FAM129B	15546.5	22261.2
TMOD1	65.2015	124.96
STXBP1	1280.98	1889.8
ANGPTL2	10.2228	21.1376
ATP6V1G1	1319.57	976.547
LMX1B	13.8377	5.27846
MYC	3784.08	5649.59
NOV	253.858	138.473
PLAA	993.143	705.004
ALDH1B1	1683.17	1158.59
PIM1	1043.82	1549.21
TMEM63B	694.903	1060.33
FRS3	58.8154	85.9711
TJAP1	867.94	1198.53
KIAA0319	230.032	139.436
TUBB2A	526.896	320.506
UQCC2	693.82	498.717
TCF19	1775.26	2307.64
FLOT1	3217.65	4411.52
IER3	566.312	3044.39
ATAT1	175.57	250.135
TPMT	766.489	540.333
TAF8	494.062	647.661
FHDC1	186.206	106.987
ANKRD42	377.525	270.548
SYTL2	17.448	5.26267
RAB30	692.822	488.071
LRRC32	57.4825	90.8585
TGS1	764.58	530.856
SORL1	1212.39	1612.45
TMPRSS4	3.52763	17.0278
MMP7	264.331	77.3957
TRIM29	9870.01	7603.35
SLC37A4	482.683	660.581
POU2F3	6.21318	16.8005
RDX	5733.6	3556.14
C11orf1	122.568	81.2522
ARHGAP20	24.0749	6.72827
THBS1	2274.25	1087.92
MAPKBP1	820.966	1240.25
PARP6	869.764	1154.78
PAQR5	1758.19	2965.39
SMAD6	2211.46	3685.51
PLCB2	489.554	645.859
BCL2L10	1.41238	7.61714
GCOM1	155.061	349.161
BCAR3	2648.91	3732.54
TTLL7	62.074	25.0988
ARHGAP29	2474.54	1408.34
SLC44A5	10.7028	23.777
DBT	964.001	468.381
RTCA	996.897	761.478
ADCY3	715.247	1301.15
PNPT1	2156.8	1543.96
DYNC2LI1	192.114	136.812
ACTR2	6869.72	4583.53
PREPL	1950.92	1124.15
LRPPRC	9283.09	6014.41
TRIM54	12.87	4.36333
DTNB	58.2036	96.5773
MYOF	12802	8179.44
CEP55	1344.31	960.788
DNAJC13	2206.64	1334.21
ZNF365	9.27414	1.85649
MYPN	499.352	167.904
STAT4	8.8517	2.18956
ASNSD1	648.051	477.904
METTL5	401.695	284.26
NAB1	1014.67	1623.51
FASTKD1	532.954	350.221
HECW2	410.612	241.571
DIRC2	418.784	560.052
PARP16	330.149	448.324
SEMA7A	260.027	113.219
HERC3	192.102	321.064
HERC5	456.779	731.14
COPS4	875.191	625.654
PRKG2	28.4686	14.5419
GPAT3	48.3236	16.535
TRPC3	5.19253	0.912461
CCNG2	180.647	455.345
CNOT6L	831.484	616.646
USO1	2578.55	1716.59
SHROOM3	1050.12	2410.31
ANXA3	2778.36	1994.33
HADH	1382.37	1805.26
EGF	13.1925	2.48059
RGS3	334.044	473.509
SHISAL1	207.179	324.235
KIF21A	1509.55	890.881
FGD4	285.179	165.193
ZCRB1	1531.37	1146.71
C1RL	288.351	431.938
CLSTN3	578.615	861.734
VAMP1	123.642	190.565
RBP5	112.058	158.241
LLPH	254.183	170.318
2020-03-09	95.7546	216.625
GLIPR1	607.758	318.226
PTPRQ	61.3885	19.0148
DUSP6	85.1908	148.922
LUM	4003.8	2015.48
GAS2L3	404.091	289.998
SDSL	124.638	56.7574
FOXN4	8.06624	93.9694
CCDC65	122.448	183.867
N4BP2L1	14.9899	5.45649
SMARCC2	3009.04	4341.42
LMBR1L	266.517	453.225
ZNF740	1519.4	2275.78
WDFY2	98.8106	163.048
ESD	1272.39	880.992
VPS37B	395.723	617.764
SRRM4	24.1931	46.9275
RAB20	15.2041	37.9584
CUL4A	4133.32	3164.5
SSTR1	1973.1	943.506
FRMD6	544.533	312.501
KCNH5	285.726	197.841
STON2	205.635	131.271
AK7	7.13684	22.6616
BAHD1	612.561	806.87
TLNRD1	795.697	1289.55
TPM1	4794.23	3324.8
TICRR	1688.99	2177.86
DET1	26.8613	10.6351
ZNF710	391.514	541.74
MCTP2	1748.65	1158.1
FURIN	6467.36	10234.9
ITGAX	18.1422	4.11435
CLEC18B	8.98798	20.7623
CPNE2	282.566	527.375
OSGIN1	373.991	155.995
MED9	404.575	578.027
GID4	296.952	582.045
RHBDL3	3.77148	34.0201
CLTC	15601.6	10904.5
BCAS3	246.773	357.922
IMPA2	2216.39	2886
GALNT1	6580.28	4019.39
GAREM1	328.223	608.066
OSBPL1A	778.671	507.398
RAB40B	432.158	742.741
TBCD	1999.7	2667.42
FOXK2	2434.49	3405.26
TRIM65	1313.62	1737.21
SECTM1	273.639	444.767
RNF157	20.892	75.9304
WDR45B	2036.8	2732.04
CBX4	1436.53	2078.67
MAPK4	67.524	11.9438
ELAC1	55.0468	33.8715
TNFRSF11A	36.7193	62.7733
PMAIP1	418.577	577.261
RETREG3	891.386	1222.42
GRB7	60.3815	370.187
MISP3	42.4888	119.496
SAMD1	1119.6	1808.68
PLPP2	1326.07	1967.05
VAV1	78.1855	49.0198
TMEM91	32.1758	68.2693
SIK1	1408.04	1960.17
DNMT3L	10.6721	2.72692
TRPM2	198.272	119.792
DOP1B	99.9907	169.076
WTIP	343.064	525.777
ADAMTS10	183.742	593.936
CACNG8	12.5156	79.9933
EVI5L	713.785	1017.56
SLC47A1	247.023	385.101
RPL13A	18689.5	25741.8
RERE	833.775	1114.49
PADI1	25.833	7.14085
EFHD2	2815.6	3681.01
IL22RA1	27.0015	69.9109
EVA1B	52.7788	104.265
DMRTA2	418.74	562.473
WDTC1	871.593	1434.77
CYR61	6935.38	2072.87
PIGK	867.187	599.407
MOB3C	235.123	374.375
ZNF697	142.776	210.227
CTTNBP2NL	1610.88	1089.52
PSMA5	4712.98	3660.27
CELSR2	2104.37	3361.59
GPR161	237.685	656.293
ATP1B1	7603.17	10567.6
TIPRL	1545.63	1180.14
NME7	362.506	249.602
CREG1	1565.51	1080.41
TBX19	61.9338	37.754
NECTIN4	16.0432	45.5728
PPOX	297.35	403.227
NR1I3	8.73647	18.5307
CRABP2	133.943	90.3449
ABL2	3859.43	2905.05
RGL1	107.549	152.734
TUFT1	2408.55	1497.89
CGN	26.0942	8.93628
MCL1	4605.23	6665.78
CTSK	33.1187	58.2483
RFX5	1879.3	2557.53
MINDY1	287.504	403.616
SELENBP1	1107.72	1471.17
C1orf56	138.045	195.226
HORMAD1	195.619	298.826
DYRK3	247.174	357.795
DUSP10	113.284	188.263
HHIPL2	77.3924	117.292
SLC27A3	217.545	317.605
EFNA3	28.1172	108.051
GATAD2B	1500.99	2208.74
HCN3	124.584	240.468
C1orf131	382.498	271.082
LYST	348.025	155.083
ITPKB	277.832	390.974
EPHX1	1454.74	2207.23
PPFIA4	55.0092	236.401
ARL8A	663.141	1068.79
CHAC2	509.659	365.093
MEIS1	71.2406	40.2416
ZNF514	149.904	206.531
TPRKB	491.858	357.049
FBLN7	309.895	921.669
CNGA3	59.8485	98.9249
SCRN3	480.119	315.99
UBR3	995.283	689.102
GULP1	312.627	196.625
HSPD1	16894.9	10850.2
NYAP2	355.268	188.218
HES6	51.1217	83.0268
RETREG2	1085.53	1532.59
CTDSP1	1357.86	2207.59
GRIP2	62.1297	137.823
DYNC1LI1	1112.67	743.717
OSBPL10	1261.38	1660.73
ARL6IP5	2348.67	1729.4
TMF1	1495.26	826.354
NFKBIZ	341.281	570.015
ABHD10	937.033	532.321
PLA1A	19.7553	5.88676
ATG3	1587.78	1112.75
SRPRB	1538.69	1063.97
FAM86B2	34.0192	18.9558
RUBCN	322.761	492.618
TCTA	391.841	248.147
STXBP5L	124.283	82.8038
EAF2	114.169	74.298
EPHA5	15.8694	6.47148
SCD5	12.2804	28.2613
PLAC8	927.039	530.241
ENOPH1	948.251	706.826
TRMT10A	91.4856	46.2381
SNCA	63.1706	136.652
CAMK2D	264.997	152.259
PDGFC	15.4316	39.5947
ROPN1L	3.73885	0.291028
ADAMTS16	463.241	207.784
OSMR	5976.5	11015.8
PLK2	3298.31	1022.92
GIN1	109.536	69.6579
PPIP5K2	1385.14	775.457
GTF2H2	201.858	124.503
YIPF5	1871.48	1431.35
TNIP1	2375.84	5261.45
N4BP3	140.091	586.565
NHP2	1499.56	1160.02
MYLK4	15.9606	45.1982
KLHL3	109.888	60.3262
TRIM7	160.235	260.533
RNF44	833.611	1435.82
PPP1R18	1475.85	2598.5
ANO7	30.9574	60.3347
NFKBIE	190.577	561.889
TPBG	358.422	1235.01
PNRC1	456.294	1182.85
RSPO3	241.72	67.1606
ABRACL	229.851	164.415
CREB5	21.951	52.8207
CDCA5	2020.68	2691.57
IGFBP3	6079.51	10296.4
PURB	1362.07	1841.57
IGFBP1	824.238	1597.57
CCT6A	11330.6	8386.17
TMEM168	602.345	425.483
GIGYF1	1809.96	2837.33
ZC3HAV1L	339.602	449.215
TMEM140	418.327	561.475
TMEM47	105.528	253.111
ZNF41	679.004	481.297
CCDC120	924.025	1219.3
LPAR4	15.7504	3.59734
IGSF1	50.3996	93.6288
MFHAS1	534.692	821.356
CSGALNACT1	1928.36	1484.22
CCDC25	1364.94	1030.75
HMBOX1	482.131	642.633
PLPP5	775.866	583.027
LACTB2	196.381	94.5696
MTDH	3480.46	2630.68
LRP12	124.646	252.904
EBAG9	362.061	207.617
MAL2	500.603	192.261
TATDN1	392.196	217.859
VLDLR	50.9094	123.751
NFIB	582.464	808.981
ZCCHC7	400.116	260.276
CBWD5	252.246	185.096
SHC3	58.58	91.9823
ZNF462	56.5358	26.0008
NR6A1	88.5206	167.277
CRB2	127.808	179.877
HMCN2	57.1024	114.366
PDSS1	244.512	174.932
HERC4	3659.18	1954.81
ANKRD1	34.9065	1.52077
EIF4EBP2	2412.53	3396.38
FUOM	164.8	102.523
ITPRIP	1248.79	1909.18
CNNM2	241.143	331.91
BTBD10	544.956	389.048
ADM	741.549	549.733
EIF3M	3864.03	2941.29
TNKS1BP1	3825.89	5806.85
SERPING1	0	3.6447
PTPRJ	1256.92	1975.79
CCDC81	16.1834	7.00086
CAPN5	83.3532	37.9623
RPS3	21781.4	28507.1
ZC3H12C	632.268	909.278
AASDHPPT	1199.28	726.826
ST14	549.658	375.008
FADS1	8316.55	10903.7
INCENP	3361.13	4693.17
CCDC15	79.7092	43.4448
MPZL2	1257.61	2069.89
TAGLN	1091.48	464.369
CABLES2	342.274	536.511
PLCB3	1155.28	1767.44
TBX6	67.2195	98.7004
TAOK2	2653.27	3632.95
ITGB1	19656.3	12646.1
FCGR1A	7.86942	2.10548
TMCO3	694.335	949.742
VEGFC	141.93	336.719
FAM173B	705.136	431.441
PIH1D2	33.1484	18.2865
FOXO1	401.65	723.241
SEC24D	3131.56	2211.76
RILPL2	279.672	453.015
SLC7A11	4762.46	3196.32
THRB	513.754	707.416
NGLY1	721.305	393.381
OXSM	414.811	311.308
TMEM263	2532.85	1591.57
RAD9B	40.652	24.5384
TWF1	4618.98	3023.59
EIF4E	991.534	683.835
SRFBP1	256.028	158.591
AKAP6	24.6242	11.5186
MBIP	432.342	252.045
NUBPL	290.573	196.445
SCLT1	213.326	127.74
MMAA	58.5158	26.8712
EDNRA	86.7743	53.6026
NR3C2	23.3337	8.14935
AKR1C2	2374.11	3160.93
ADAM8	39.2693	61.6341
INPP1	455.282	742.451
RNF144A	2.18918	8.59009
TMEM45B	177.582	356.611
ACSL1	708.7	1062.76
PARP8	1035.83	747.177
DST	4238.95	2332.12
AP1S3	287.076	193.334
ASTN1	291.307	201.903
MGAT5	993.041	1341.47
HSPB8	2845.67	1746.88
PSTPIP2	340.571	508.514
POC5	249.291	182.218
SPOCK1	1247.32	836.89
GUCY1A2	10.2065	28.1666
XRCC4	198.971	126.993
NMT2	169.162	110.947
ZFP36L2	2877.8	4254.1
IGSF10	860.339	528.721
CAPSL	9.08689	1.2324
CCNO	330.008	456.596
GPR180	1351.52	806.424
IFIT5	468.451	328.922
PANK1	146.936	206.306
PRDM8	19.3357	90.5243
HHEX	191.914	269.178
LMNTD1	38.3486	6.48194
CWC27	643.364	383.256
SRP19	279.718	179.684
CARHSP1	1232.72	2177.99
BANK1	73.8026	20.0536
DAB2	5713.53	2111.46
BCL2L11	416.185	736.726
CETN3	189.576	133.815
SMARCA5	2278.02	1394.97
BMP6	268.179	452.627
NR4A2	216.445	490.698
RBMS1	1832.89	1374.04
ASAP1	2107.47	1572.45
TRAPPC8	687.851	472.2
LINC00467	220.559	83.9944
UBALD1	1094.53	1625.49
ADPRHL1	374.211	231.055
LURAP1L	95.4107	164.33
CNKSR3	1322.92	780.877
JAZF1	408.065	305.389
KCTD15	1322.01	2076.81
NUS1	1834.2	1401.65
IMPACT	520.726	327.566
ANKRD29	18.6059	33.9253
C16orf74	162.774	262.834
JPH3	293.522	532.54
UBASH3B	665.557	241.342
RETREG1	437.383	323.072
TOMM70	3313.73	2476.24
ABI3BP	57.3165	10.7475
PITPNC1	41.0399	105.219
ABCA10	26.3543	9.02758
TNIK	2.81711	0
FAM167A	27.7802	86.3582
NEIL2	408.746	286.017
OBSCN	4106.42	5516.66
LONRF1	181.228	300.122
ENAH	4213.94	2267.71
NCAM2	22.3467	10.7743
MRPL39	513.745	352.779
ADAMTS1	633.763	439.746
ADAMTS5	200.164	309.585
XPC	576.27	770.679
DPH3	513.854	385.679
PIEZO2	2397.18	1695.78
APOOL	786.196	575.983
KLF10	895.048	1570.88
GTF3C6	967.939	673.104
PI4K2A	383.803	567.439
MARVELD1	1371.39	1837.8
USP25	609.483	444.797
ZCCHC10	284.34	183.462
NIFK	1190.45	680.746
LRGUK	30.4676	57.4167
ZKSCAN2	482.991	349.778
XAGE2	35.667	18.1162
RBM45	213.747	140.62
KCTD18	196.193	133.467
FZD7	156.037	272.009
DEPTOR	11.3597	48.7467
ELMO1	188.706	95.5104
SLC26A2	484.981	300.943
LSM11	305.755	435.9
VBP1	1215.15	881.091
CLIC2	19.905	5.63777
CARNMT1	590.742	346.79
CFAP161	0.726839	9.84874
RWDD2B	319.968	210.937
USP16	581.955	378.471
ANKRD9	598	1384.05
SFXN2	296.707	220.068
PCDH1	82.2125	560.806
SH3RF2	146.641	264.94
MTERF3	351.65	251.78
PPP2R2B	580.132	377.249
FAM122C	166.838	241.091
FBXO43	109.178	214.146
HKDC1	3026.91	1970.21
UBE2L6	162.595	273.359
RAB11FIP1	530.307	762.721
MAPK13	113.502	180.704
WDYHV1	114.47	161.732
FBXO32	24.8652	69.9668
PRR14	895.959	1422.5
FRRS1	200.38	142.554
ITGAD	59.0736	19.6193
B3GNT7	111.453	225.147
NTAN1	214.043	331.663
RBPMS	942.524	712.586
TIMP4	203.801	105.547
NRG1	37.3932	8.61634
NECAP2	868.279	1339.57
MMP14	636.603	1021.87
GATAD1	583.497	790.218
FUK	531.728	876.408
DHRS1	312.117	452.805
AASDH	209.215	135.972
ZNF19	31.0179	13.163
AFAP1L1	226.124	471.345
TSC22D3	613.713	1072.45
TMEM164	1588.88	2356.43
C9orf43	9.4767	2.75849
ZNF618	241.793	167.619
SPPL3	754.929	985.642
PRXL2B	681.249	901.166
TNFRSF14	254.206	351.353
WIPI2	1791.7	3159.33
GRHL3	24.7797	43.9555
CNNM4	1215.21	1675.85
WASF2	5666.77	7659.55
ESYT3	181.437	128.505
TENT5B	836.976	296.591
CUL4B	2392.98	1484.24
GPR153	272.977	518.27
GPRASP2	45.7629	28.0222
RHBDL2	33.786	61.0444
HIST1H2BD	273.909	199.089
CDC25C	312.842	437.508
HIST1H4H	110.208	58.3828
FAM86C1	241.006	165.115
CPA2	17.1436	5.76655
CPA5	24.2373	8.37782
F11R	126.057	88.8996
SPATA2L	129.729	193.308
ZNF276	526.426	693.206
PINK1	788.014	1127.31
MPZ	22.2651	10.2134
MIS18A	310.736	211.96
IFNGR2	322.794	502.683
STC1	4.78347	144.417
HOXB13	203.175	298.487
UBE2Z	2671.18	3644.09
SCUBE1	68.7549	119.376
PTMS	5710.11	8225.34
ATP13A2	819.872	1089.8
BTG2	183.144	471.469
HK2	966.102	1315.59
C1R	732.685	1071.62
STARD9	97.5141	204.286
UBR1	1001.97	711.777
CHCHD6	516.262	379.317
PSKH1	485.341	800.252
CCDC117	762.798	1065.07
ZNF222	61.8839	39.935
GNE	2412.11	3240.82
CPAMD8	24.9286	65.5073
NR2F6	1975.15	2726.47
CILP2	59.9061	33.742
FAM86C2P	118.277	60.6927
ABCG1	120.823	807.999
TMPRSS3	1344.13	2582.32
PDE9A	174.116	307.597
LRRC3	15.5439	30.5087
ITGB2	151.389	218.241
RALGDS	45.2847	71.7891
LSS	1614.95	3060.25
C21orf58	387.395	525.736
SLC2A6	457.272	1549.16
ZNF761	447.042	236.789
C9orf116	146.88	80.6308
CFAP157	252.098	404.207
ST6GALNAC6	18.0096	37.4266
ZER1	1388.42	1887.6
BRSK1	21.6314	47.1441
COX6B2	36.2862	58.2962
ZBTB7B	3172.17	5870.54
CRTC2	1045.44	1496.6
FDPS	1393.99	1891.41
RUSC1	1020.5	1571.81
GBAP1	437.736	277.112
PAQR6	333.539	548.209
GPATCH4	2227.91	1568.04
FGFR4	310.83	515.044
IER2	380.203	712.786
TONSL	2316.73	3062.47
RECQL4	2081.32	2823.75
SH2B2	114.286	171.4
MGAT4B	3554.83	5468.54
MAML1	1622.14	2491.86
PSMC2	3115.63	2224.01
MFSD12	5750.76	9130.32
LRRC56	58.2488	89.6504
CYGB	1.83775	9.36921
ZNF385A	669.057	1371.24
MPP3	803.621	601.348
FAM171A2	32.6021	121.751
DBF4B	982.225	1306.72
FMNL3	173.654	439.085
LEMD2	1230.2	1806.12
CXCL16	419.673	637.661
BCL6B	152.478	208.851
SSTR5	34.0981	86.7544
TEDC2	593.601	825.847
CCNF	1076.66	1607.09
NTN3	54.3208	92.7374
PAQR4	829.412	1296.3
ZNF75A	217.237	121.84
SHANK2	128.695	292.095
SLC25A45	289.122	433.607
CMPK1	3988.71	3054.9
NOL9	851.752	632.486
PRKAA2	388.232	684.184
ZSWIM5	450.455	818.694
AK4	94.542	271.512
DHRS3	585.122	1034.85
SDC3	799.142	1071.2
SYNC	725.225	508.622
CAMK2N1	21.7158	87.8945
MXRA8	196.954	265.799
MEGF6	4152.68	5900.58
OMA1	277.344	196.381
NEXN	284.076	110.473
SNX7	316.398	529.011
GBP4	1.37974	7.19277
BRINP3	23.1225	10.166
ZNF496	1476.25	1970.49
OLFML2B	90.1117	43.6727
ATF3	297.674	223.217
IER5	1304.7	2489.13
SNED1	263.819	565.746
[truncated: 1,976 more rows]
